# Supplementary material for: Membrane protein megahertz crystallography at the European XFEL
Source: Nat Commun. 2019 Nov 4;10:5021. doi: 10.1038/s41467-019-12955-3 (PMC6828683; doi:10.1038/s41467-019-12955-3)
Supplement: Supplementary file 3 — Source Data [file 41467_2019_12955_MOESM3_ESM.xlsx]

## Sheet: Sheet1
d(A)	SNR	SNR*10	CC	CC*100	Rsplit/%	CC*	CC* *100	range (A)	range*Rsplit
39.88
14.03	6.6	66	0.852027	85.2027	20.18	0.95922	95.9219	25.85	521.653
6.96	6.71	67.1	0.833192	83.3192	19.22	0.953418	95.3418	7.07	135.885
5.83	6.78	67.8	0.801822	80.1822	17.87	0.943405	94.3405	1.13	20.1931
5.2	6.83	68.3	0.804279	80.4279	17.91	0.944205	94.4205	0.63	11.2833
4.77	6.95	69.5	0.820681	82.0681	17.26	0.949479	94.9479	0.43	7.4218
4.46	6.3	63	0.752889	75.2889	19.21	0.926837	92.6837	0.31	5.9551
4.22	5.74	57.4	0.740199	74.0199	20.49	0.922338	92.2338	0.24	4.9176
4.02	5.11	51.1	0.708995	70.8995	22.6	0.91089	91.089	0.2	4.52
3.86	4.21	42.1	0.626357	62.6357	27.51	0.877643	87.7643	0.16	4.4016
3.72	3.46	34.6	0.552848	55.2848	33.28	0.843827	84.3827	0.14	4.6592
3.6	3.06	30.6	0.470115	47.0115	38.07	0.799726	79.9726	0.12	4.5684
3.49	2.48	24.8	0.363587	36.3587	46.94	0.73026	73.026	0.11	5.1634
3.39	1.88	18.8	0.229319	22.9319	61.99	0.610806	61.0806	0.1	6.199
3.31	1.38	13.8	0.148506	14.8506	84.54	0.508535	50.8535	0.08	6.7632
3.23	1.2	12	0.114044	11.4044	98.59	0.452481	45.2481	0.08	7.8872
3.16	0.91	9.1	0.0672902	6.72902	130.54	0.355099	35.5099	0.07	9.1378
3.09	0.71	7.1	0.145227	14.5227	161.27	0.503608	50.3608	0.07	11.2889
3.03	0.44	4.4	0.0562616	5.62616	264.29	0.326389	32.6389	0.06	15.8574
2.98	0.61	6.1	0.0743366	7.43366	197.51	0.372003	37.2003	0.05	9.8755
2.92	0.42	4.2	0.0279543	2.79543	298.33	0.233213	23.3213	0.06	17.8998
					Average			Log weighted Average
					79.88			22.0652
					Average of 2.92 and 2.98			Log weighted average of 2.92 and 2.98
					247.92			252.503

## Sheet: Sheet2
cryst	indexed
1815	1713
1914	1814
1910	1830
1928	1841
1914	1830
1975	1878
1961	1876
1870	1809
1866	1786
1870	1799
1847	1773		19023
1942	1860
1867	1788
1898	1820
1885	1797
2004	1842
2140	1859
2121	1849
2103	1854
2108	1895
2063	1874
2048	1839
2057	1861
2013	1831
1993	1817
2003	1817
1955	1801
1963	1795
1998	1818
1981	1814
59012	54780
